# Supplementary material for: Comprehensive analysis of prognostic value and immune infiltration of IAPs family in hepatocellular carcinoma
Source: J Cancer. 2023 Sep 11;14(15):2848–66. doi: 10.7150/jca.87590 (PMC10539558; doi:10.7150/jca.87590)
Supplement: Supplementary file 1 — Supplementary table. [file jcav14p2848s1.xlsx]

## Sheet: Sheet1
Supplementary Table 1. The co-expression genes of the IAP family members.
Gene	Cytoband	Altered group	Unaltered group	Altered group	Unaltered group	Log2 Ratio	p-Value	q-Value	Higher expression in
UBE2QL1	5p15.31	4.44	6	2.48	2.2	-1.55	4.78e-09	4.771e-05	Unaltered group
BIRC5	17q25.3	8	6.94	1.77	1.56	1.06	1.92e-08	0.0001275	Altered group
HEPN1	11q24.2	2.44	4.61	3.36	4	-2.17	6.12e-08	0.0003053	Unaltered group
HTR2B	2q37.1	4.38	5.48	1.81	2.1	-1.1	2.3e-07	0.0007665	Unaltered group
ADH4	4q23	10.55	12.72	4.16	3.08	-2.17	2.34e-07	0.0007665	Unaltered group
TTPA	8q12.3	7.32	8.53	2.42	1.84	-1.21	8.89e-07	0.001368	Unaltered group
CYP3A4	7q22.1	9.3	11.69	4.49	4.28	-2.39	8.91e-07	0.001368	Unaltered group
HEPACAM	11q24.2	2.95	5.01	3.57	4.19	-2.06	9.97e-07	0.001421	Unaltered group
ACSS3	12q21.31	8.66	9.9	2.51	1.96	-1.25	1.117e-06	0.001485	Unaltered group
SCUBE1	22q13.2	5.36	7.01	3.29	3.08	-1.65	3.165e-06	0.00287	Unaltered group
SLC13A3	20q13.12	6.98	8.67	3.23	3.39	-1.69	3.379e-06	0.002931	Unaltered group
SLC27A2	15q21.2	10.7	11.71	2.22	1.55	-1.02	3.908e-06	0.002998	Unaltered group
ESR1	6q25.1-q25.2	5.42	6.59	2.33	2.25	-1.16	4.537e-06	0.003352	Unaltered group
HPD	12q24.31	11.84	13.67	4.08	3.07	-1.83	8.466e-06	0.004479	Unaltered group
EXPH5	11q22.3	5.23	6.36	2.39	2.18	-1.12	1.002e-05	0.004479	Unaltered group
CYP1A2	15q24.1	5.15	7.15	3.93	4.45	-2	1.066e-05	0.004479	Unaltered group
ADH1B	4q23	13.34	14.74	3.23	2.28	-1.4	1.232e-05	0.004735	Unaltered group
HSD11B1	1q32.2	9.87	11.48	3.63	2.99	-1.62	1.55e-05	0.004986	Unaltered group
CHI3L1	1q32.1	10.07	11.78	3.68	3.55	-1.7	1.953e-05	0.005535	Unaltered group
IGF2BP3	7p15.3	6.96	5.87	2.4	2.23	1.08	2.57e-05	0.006407	Altered group
SLC6A2	16q12.2	1.74	3.28	2.95	3.86	-1.53	2.762e-05	0.006481	Unaltered group
GLYAT	11q12.1	7.8	9.5	4	3.25	-1.7	3.458e-05	0.007362	Unaltered group
ZIC5	13q32.3	4.67	3.44	2.72	2.73	1.23	3.743e-05	0.007778	Altered group
MYRIP	3p22.1	7.62	8.78	2.78	2.2	-1.16	3.856e-05	0.007827	Unaltered group
CLDN2	Xq22.3	8.29	9.55	2.76	2.85	-1.25	4.254e-05	0.008082	Unaltered group
ACSL6	5q31.1	5.13	6.16	2.33	2.24	-1.03	4.677e-05	0.008267	Unaltered group
CYP39A1	6p12.3	6.05	7.28	2.83	2.74	-1.24	5.581e-05	0.008698	Unaltered group
PCDHA1	5q31.3	3.38	2.21	2.84	2.34	1.17	5.86e-05	0.008912	Altered group
CRHBP	5q13.3	3.82	4.82	2.14	2.47	-1	5.862e-05	0.008912	Unaltered group
ACADL	2q34	5.72	7.01	3.05	2.73	-1.29	5.897e-05	0.008912	Unaltered group
CPS1	2q34	12.62	14.23	4.05	2.89	-1.61	6.004e-05	0.008992	Unaltered group
HSD17B6	12q13.3	11.85	12.96	2.71	2.2	-1.11	6.435e-05	0.009235	Unaltered group
FXYD3	19q13.12	4.54	3.15	3.45	2.71	1.39	7.137e-05	0.009555	Altered group
ELFN1	7p22.3	6.9	7.91	2.44	2.16	-1.01	8.54e-05	0.0102	Unaltered group
SLCO1B1	12p12.1	10.64	11.67	2.65	1.91	-1.03	8.664e-05	0.0102	Unaltered group
AKR1C6P	10p15.1	4.47	5.59	2.75	2.34	-1.12	8.679e-05	0.0102	Unaltered group
ASPDH	19q13.33	8.03	9.23	3.01	2.43	-1.21	8.807e-05	0.0102	Unaltered group
MOGAT2	11q13.5	4.35	5.57	2.94	2.69	-1.21	0.0001001	0.0107	Unaltered group
RTP3	3p21.31	7.44	8.72	3.23	2.62	-1.28	0.0001029	0.0107	Unaltered group
SLC1A2	11p13	8.17	9.46	3.14	2.81	-1.28	0.0001058	0.0109	Unaltered group
UGT1A4	2q37.1	9.27	10.86	3.96	3.41	-1.59	0.0001104	0.0111	Unaltered group
FCAMR	1q32.1	4.52	5.79	3.04	2.98	-1.28	0.0001139	0.0112	Unaltered group
NAT2	8p22	4.98	6.2	2.97	2.73	-1.22	0.0001158	0.0112	Unaltered group
PHYHD1	9q34.11	6.95	8.02	2.65	2.33	-1.07	0.0001177	0.0113	Unaltered group
AQP9	15q21.3	11.35	12.58	3.07	2.66	-1.23	0.0001204	0.0114	Unaltered group
CYP2C9	10q23.33	11.32	12.51	3.1	2.36	-1.19	0.0001286	0.0117	Unaltered group
SRD5A2	2p23.1	5.97	7.1	2.78	2.6	-1.13	0.0001407	0.0121	Unaltered group
MASP2	1p36.22	10.65	11.79	3.14	2.06	-1.15	0.0001706	0.0133	Unaltered group
LINC01018	5p15.31	6.74	8.34	4.18	3.36	-1.6	0.0001727	0.0134	Unaltered group
SLCO1B3	12p12.2	5.32	6.97	3.98	4.26	-1.65	0.0002277	0.0152	Unaltered group
CYP8B1	3p22.1	10.01	11.52	4.05	3.24	-1.51	0.0002474	0.0159	Unaltered group
CYP4F2	19p13.12	9.55	10.66	3.06	2.25	-1.11	0.0002706	0.017	Unaltered group
CYP4A22	1p33	7	8.18	3.2	2.56	-1.18	0.0002797	0.0175	Unaltered group
NOTUM	17q25.3	6.83	8.31	3.83	3.55	-1.48	0.0002827	0.0176	Unaltered group
ZIC2	13q32.3	6.43	5.39	2.54	2.77	1.04	0.0003121	0.0183	Altered group
GAGE12D	Xp11.23	2.42	1.11	3.76	2.52	1.31	0.0003337	0.019	Altered group
SLC12A1	15q21.1	2.03	3.14	2.63	3.17	-1.12	0.000338	0.019	Unaltered group
C7	5p13.1	7.9	9.14	3.18	3.18	-1.24	0.0003427	0.019	Unaltered group
ADH1C	4q23	11.02	12.35	3.61	3	-1.33	0.0003451	0.019	Unaltered group
CFHR4	1q31.3	7.8	8.97	3.23	2.58	-1.17	0.0003587	0.0193	Unaltered group
LECT2	5q31.1	8.53	9.91	3.92	2.78	-1.38	0.0003612	0.0193	Unaltered group
NR1I2	3q13.33	7.66	8.83	3.27	2.42	-1.16	0.0003676	0.0196	Unaltered group
SLC22A1	6q25.3	9.03	10.42	3.71	3.37	-1.39	0.0003825	0.0202	Unaltered group
THRSP	11q14.1	6.2	7.74	4.06	3.8	-1.54	0.0003892	0.0203	Unaltered group
SLC30A2	1p36.11	2.4	3.45	2.49	3.01	-1.05	0.0003932	0.0203	Unaltered group
MPPED1	22q13.2	5.4	6.44	2.89	2.34	-1.04	0.0004352	0.0211	Unaltered group
HGFAC	4p16.3	7.09	8.67	4.26	3.88	-1.58	0.0004531	0.0215	Unaltered group
TTC36	11q23.3	4.92	6.22	3.52	3.2	-1.3	0.0004585	0.0216	Unaltered group
CRYAA	21q22.3	5.9	7.19	3.62	3.07	-1.29	0.0005408	0.0236	Unaltered group
CYP4A11	1p33	11.63	12.62	2.9	2.15	-1	0.0005627	0.0238	Unaltered group
ABCA8	17q24.2	7.15	8.2	3.07	2.22	-1.04	0.0005773	0.024	Unaltered group
ALDH1L1	3q21.3	11.96	13	3.06	2.28	-1.05	0.0005901	0.0243	Unaltered group
TAT	16q22.2	11.26	12.57	3.81	3.01	-1.31	0.000686	0.0268	Unaltered group
SULT2A1	19q13.33	11.93	13.03	3.26	2.46	-1.09	0.0007899	0.0287	Unaltered group
SLC10A1	14q24.1	9.11	10.46	3.96	3.14	-1.34	0.0008121	0.0289	Unaltered group
GAGE4	Xp11.4-p11.2	2.35	1.21	3.5	2.47	1.14	0.0009216	0.0308	Altered group
SCGN	6p22.2	6.78	5.69	3.07	2.98	1.09	0.0009603	0.0315	Altered group
SSX4	Xp11.23	2.09	1.03	3.25	2.33	1.06	0.0009993	0.0319	Altered group
GAGE2D	Xp11.23	2.32	1.1	3.87	2.43	1.22	0.001005	0.032	Altered group
UGT2B15	4q13.2	11.22	12.27	3.09	2.63	-1.05	0.001051	0.0327	Unaltered group
ACE2	Xp22.2	4.15	5.25	3.13	3.05	-1.11	0.00107	0.0331	Unaltered group
AFM	4q13.3	10.17	11.17	3.02	2.4	-1	0.001138	0.034	Unaltered group
CYP2E1	10q26.3	12.31	13.85	4.51	4.02	-1.54	0.001159	0.0343	Unaltered group
CYP11A1	15q24.1	5.48	6.57	3.29	2.71	-1.09	0.001181	0.0347	Unaltered group
PEG10	7q21.3	9.13	7.67	4.11	4.2	1.46	0.001258	0.036	Altered group
CYP7A1	8q12.1	8.01	9.35	4.09	3.38	-1.34	0.001358	0.0375	Unaltered group
CCL16	17q12	9.33	10.36	3.18	2.65	-1.03	0.001539	0.0398	Unaltered group
DQX1	2p13.1	2.93	1.9	3.17	2.69	1.04	0.001539	0.0398	Altered group
ETNPPL	4q25	8.77	9.8	3.37	2.34	-1.03	0.001729	0.0423	Unaltered group
CYP1A1	15q24.1	5.72	6.98	3.57	3.9	-1.26	0.001747	0.0423	Unaltered group
AGR2	7p21.1	3.95	2.6	4.32	3.36	1.34	0.00203	0.0455	Altered group
RHBG	1q22	5.59	6.83	3.6	3.88	-1.24	0.002239	0.0478	Unaltered group
LIN28B	6q16.3-q21	2.81	1.68	3.63	2.95	1.13	0.002297	0.0484	Altered group
C3P1	19p13.2	8.62	9.64	3.33	2.6	-1.02	0.002365	0.0488	Unaltered group
CST1	20p11.21	2.16	3.26	3.09	3.69	-1.1	0.002482	0.05	Unaltered group
FETUB	3q27.3	9.07	10.09	3.34	2.7	-1.02	0.002584	0.0509	Unaltered group
SPP2	2q37.1	8.56	9.72	3.82	2.95	-1.15	0.002624	0.0513	Unaltered group
GSTA1	6p12.2	12.47	13.52	3.56	2.58	-1.05	0.002698	0.0523	Unaltered group
OTC	Xp11.4	9.43	10.45	3.38	2.75	-1.02	0.002871	0.054	Unaltered group
INS-IGF2	11p15.5	2.91	4.03	3.37	3.7	-1.13	0.003155	0.0568	Unaltered group
SLC25A47	14q32.2	8.17	9.31	3.71	3.47	-1.14	0.003821	0.0631	Unaltered group
GYS2	12p12.1	7.87	8.87	3.36	2.84	-1	0.003953	0.0641	Unaltered group
HRG	3q27.3	13.66	14.75	3.75	2.98	-1.09	0.004018	0.0647	Unaltered group
LGR5	12q21.1	4.17	5.31	3.64	3.74	-1.14	0.004427	0.068	Unaltered group
UGT1A3	2q37.1	7.13	8.14	3.43	3.12	-1.01	0.005039	0.0726	Unaltered group
EEF1A2	20q13.33	7.15	8.46	4.44	4.03	-1.31	0.00506	0.0728	Unaltered group
S100P	4p16.1	7.37	6.17	4.16	3.66	1.2	0.005601	0.0769	Altered group
CA9	9p13.3	4.55	3.41	3.97	3.51	1.14	0.006089	0.0795	Altered group
IGF2BP1	17q21.32	6.56	5.45	3.71	3.86	1.1	0.007112	0.0863	Altered group
SLC22A11	11q13.1	5.15	6.18	3.5	3.69	-1.04	0.007567	0.0896	Unaltered group
SLC22A12	11q13.1	3.33	4.39	3.55	3.81	-1.06	0.007787	0.0908	Unaltered group
HSD17B13	4q22.1	7.81	8.94	4.18	3.95	-1.13	0.0112	0.108	Unaltered group
CYP2A6	19q13.2	10.55	11.77	4.85	4.07	-1.22	0.0139	0.12	Unaltered group
MME	3q25.2	5.98	7.05	4.06	4.07	-1.07	0.0152	0.125	Unaltered group
SAA1	11p15.1	10.5	11.54	4.18	3.59	-1.04	0.0161	0.129	Unaltered group
GCGR	17q25.3	6.53	7.53	3.95	3.62	-1	0.0163	0.13	Unaltered group
KDM5D	Yq11.223	5.37	6.43	4.11	4.02	-1.05	0.0175	0.135	Unaltered group
PGC	6p21.1	4.85	3.72	4.41	4.49	1.13	0.0191	0.14	Altered group
NTS	12q21.31	4.08	3.07	4.25	3.38	1	0.0194	0.142	Altered group
CTNND2	5p15.2	4.77	3.77	4.12	3.62	1	0.0195	0.142	Altered group
SAA2	11p15.1	9.49	10.52	4.22	3.8	-1.03	0.0197	0.144	Unaltered group
XIST	Xq13.2	5.7	4.48	5.35	4.9	1.22	0.03	0.178	Altered group
